# Supplementary material for: Machine Learning–Driven Prognostic Model Integrating Lymphocyte‐to‐C‐Reactive Protein Ratio and TNM Staging in Gallbladder Cancer
Source: Cancer Med. 2026 Feb 20;15(3):e71646. doi: 10.1002/cam4.71646 (PMC12928047; doi:10.1002/cam4.71646)
Supplement: Supplementary file 2 — Data S2: Supporting Information. [file CAM4-15-e71646-s002.xlsx]

## Sheet: 12month
Model	.config	cost_complexity	min_n	trees	learn_rate	mtry	cost	rbf_sigma	neighbors	penalty	mixture	hidden_units
recipe_logistic_reg	pre0_mod0_post0
recipe_decision_tree	pre0_mod4_post0	0.000562341	40
recipe_boost_tree	pre0_mod1_post0			1	0.00421697
recipe_rand_forest	pre0_mod2_post0		40	1000		1
recipe_svm_rbf	pre0_mod1_post0						0.000976562	3.16228e-08
recipe_nearest_neighbor	pre0_mod5_post0								15
recipe_glmnet	pre0_mod4_post0									0.00316228	1
recipe_mlp	pre0_mod4_post0									1		7

## Sheet: 24month
Model	.config	cost_complexity	min_n	trees	learn_rate	mtry	cost	rbf_sigma	neighbors	penalty	mixture	hidden_units
recipe_logistic_reg	pre0_mod0_post0
recipe_decision_tree	pre0_mod2_post0	1.77828e-08	30
recipe_boost_tree	pre0_mod3_post0			1000	0.001
recipe_rand_forest	pre0_mod2_post0		40	1000		1
recipe_svm_rbf	pre0_mod1_post0						0.000976562	3.16228e-08
recipe_nearest_neighbor	pre0_mod5_post0								15
recipe_glmnet	pre0_mod1_post0									1e-10	0.2875
recipe_mlp	pre0_mod4_post0									1		7

## Sheet: 36month
Model	.config	cost_complexity	min_n	trees	learn_rate	mtry	cost	rbf_sigma	neighbors	penalty	mixture	hidden_units
recipe_logistic_reg	pre0_mod0_post0
recipe_decision_tree	pre0_mod2_post0	1.77828e-08	30
recipe_boost_tree	pre0_mod2_post0			500	0.0749894
recipe_rand_forest	pre0_mod2_post0		40	1000		1
recipe_svm_rbf	pre0_mod3_post0						0.176777	1e-10
recipe_nearest_neighbor	pre0_mod5_post0								15
recipe_glmnet	pre0_mod1_post0									1e-10	0.2875
recipe_mlp	pre0_mod4_post0									1		7
